# Supplementary material for: Humus Soil Inhibits Antibiotic Resistance Gene Rebound in Swine Manure Composting by Modulating Microecological Niches
Source: Microorganisms. 2025 Mar 3;13(3):571. doi: 10.3390/microorganisms13030571 (PMC11944299; doi:10.3390/microorganisms13030571)
Supplement: Supplementary file 1 [file microorganisms-13-00571-s001.zip]

Archive with 1 entries (1 files):
- microorganisms-3472045-supplementary.pdf
